# Supplementary material for: Gene flow in a pioneer plant metapopulation (Myricaria germanica) at the catchment scale in a fragmented alpine river system
Source: Sci Rep. 2022 May 20;12:8570. doi: 10.1038/s41598-022-12172-x (PMC9122923; doi:10.1038/s41598-022-12172-x)
Supplement: Supplementary file 2 — Supplementary Information 2. [file 41598_2022_12172_MOESM2_ESM.xlsx]

## Sheet: Appendix_Table2
Supplementary information to manuscript:
Gene flow in a pioneer plant metapopulation (Myricaria germanica) at the catchment scale in a fragmented alpine river system
Sabine Finka,b, Andrea Hoppler-Wiedmerb, Veronika Zengererb, Gregory Eggerc,d, Martin Schlettererd,e and Christoph Scheideggerb
a corresponding author: sabine.fink@wsl.ch, phone: +41 44 7392836, fax: +41 44 7392 215,
bSwiss Federal Institute for Forest, Snow and Landscape Research, WSL, Zürcherstrasse 111, 8903 Birmensdorf, Switzerland
c Karlsruhe Institute of Technology (KIT), Institute of Geography and Geoecology (IFGG), Josefstrassse 1, 76437 Rastatt, Germany
dUniversity of Natural Resources and Life Sciences (BOKU), Institute of Hydrobiology and Aquatic Ecosystem Management, Gregor-Mendel-Straße 33, 1180 Vienna, Austria
eTiroler Wasserkraft AG (TIWAG), Eduard-Wallnöfer-Platz 2, 6020 Innsbruck, Austria
Supplementary information Table 2: Matrix of FST values of German Tamarisk populations along the river Isel and its tributaries and indication of significant p-values after 1100 permutations (p<0.05 = +; p>0.05 = -)
River	site	T-02	T-03	T-05	T-01	T-04	KI-01	KI-03	KI-02	KI-06	KI-04	KI-05	KI-07	I-02	KI-08	I-01	K-03	K-04	K-01	K-02	K-06	K-05	K-08	K-07	S-06	S-07	S-08	S-09	S-04	S-01	S-02	S-05	S-03	I-03	I-04	I-06	I-05	I-07	I-08	I-09	I-11	I-10	D-02	D-01	I-12	I-13
Tauernbach	T-02	0	-	+	+	+	+	+	+	+	+	+	+	+	+	+	+	+	+	+	+	+	+	+	+	+	-	+	+	+	+	+	+	+	+	+	+	+	+	+	+	+	+	-	+	+
Tauernbach	T-03	0.06437	0	+	+	+	+	+	+	+	+	+	-	+	+	+	+	+	+	+	+	+	+	+	+	+	-	+	+	+	+	+	+	+	+	+	+	+	+	+	+	+	+	-	+	+
Tauernbach	T-05	0.2639	0.35625	0	+	-	+	+	+	+	+	+	+	+	+	+	+	+	+	+	+	+	+	+	+	+	-	+	+	+	+	+	+	+	+	+	+	+	+	+	+	+	+	-	+	+
Tauernbach	T-01	0.20869	0.19741	0.34055	0	+	+	+	+	+	+	+	-	-	+	+	+	+	+	+	+	+	+	+	+	+	-	+	-	+	+	+	+	+	+	+	+	+	+	+	+	+	+	-	+	+
Tauernbach	T-04	0.29218	0.37716	0.00831	0.3261	0	+	+	+	+	+	+	+	+	+	+	+	+	+	+	+	+	+	+	+	+	-	+	+	+	+	+	+	+	+	+	+	+	+	+	+	+	+	-	+	+
Kleine Isel	KI-01	0.22963	0.20715	0.37058	0.07998	0.34079	0	+	-	+	-	+	-	-	+	+	+	+	+	+	+	+	+	+	+	+	-	+	-	+	+	+	+	+	+	+	+	+	+	+	+	+	+	-	+	+
Kleine Isel	KI-03	0.27098	0.24646	0.40988	0.0994	0.38021	0.04072	0	+	+	+	+	-	-	+	+	+	+	+	+	+	+	+	+	+	+	-	+	-	+	+	+	+	+	+	+	+	+	+	+	+	+	+	-	+	+
Kleine Isel	KI-02	0.22667	0.24199	0.34368	0.07595	0.33208	-0.00016	0.10428	0	-	-	-	-	-	+	+	+	+	+	+	+	+	+	+	+	+	-	+	-	+	+	+	+	+	+	+	+	-	-	+	+	-	+	-	+	+
Kleine Isel	KI-06	0.27837	0.29186	0.39875	0.13231	0.38855	0.06253	0.18732	0.02947	0	-	-	-	+	+	+	+	+	+	+	+	+	+	+	+	+	-	+	+	+	+	+	+	-	+	+	+	+	+	+	+	+	+	-	+	+
Kleine Isel	KI-04	0.24664	0.26131	0.36055	0.09567	0.35422	0.02886	0.12332	0.05255	0.0064	0	-	-	+	+	+	+	+	+	+	+	+	+	+	+	+	-	+	-	+	+	+	+	+	+	+	+	+	+	+	+	+	+	-	+	+
Kleine Isel	KI-05	0.24293	0.27242	0.35409	0.0974	0.34561	0.02881	0.15257	-0.00067	0.00875	0.03495	0	-	+	+	+	+	+	+	+	+	+	+	+	+	+	-	+	+	+	+	+	+	+	+	+	+	+	+	+	+	+	+	-	+	+
Kleine Isel	KI-07	0.06998	0.02918	0.21224	-0.13547	0.21401	-0.15922	-0.0086	-0.00472	-0.12529	0.08329	-0.01207	0	-	+	-	-	-	-	-	-	-	-	-	+	+	+	-	-	-	+	-	+	-	+	-	+	-	-	-	-	-	-	-	-	-
Isel	I-02	0.21023	0.23931	0.23037	0.10134	0.19228	0.04093	0.0459	0.22348	0.28872	0.36279	0.27328	0.35757	0	-	-	-	+	-	+	+	-	+	-	-	+	-	+	-	-	+	+	+	-	+	+	+	-	-	-	-	-	-	-	-	-
Kalserbach	KI-08	0.30741	0.30014	0.41963	0.15412	0.38726	0.10165	0.02992	0.15697	0.26973	0.20504	0.22066	0.08386	-0.03671	0	+	+	+	+	+	+	+	+	+	+	+	-	+	+	+	+	+	+	+	+	+	+	+	+	+	+	+	+	-	+	+
Isel	I-01	0.24025	0.28901	0.30922	0.18978	0.27679	0.10109	0.13646	0.13247	0.19043	0.18554	0.1549	0.02893	0.11442	0.18038	0	+	+	+	+	+	+	+	+	+	+	-	+	-	+	+	+	+	+	+	+	+	+	+	+	+	+	+	-	-	+
Kalserbach	K-03	0.29028	0.23355	0.34023	0.19644	0.33165	0.12331	0.18493	0.20601	0.22785	0.22008	0.22888	0.01651	0.24496	0.25707	0.22999	0	+	+	+	-	-	+	+	+	+	-	+	+	+	+	+	+	+	+	+	+	+	+	+	+	+	+	-	+	+
Kalserbach	K-04	0.24715	0.20931	0.29161	0.1755	0.26556	0.0957	0.17283	0.12175	0.17241	0.15517	0.13668	-0.06006	0.1887	0.23438	0.16064	0.05415	0	+	+	-	-	+	-	+	+	-	+	+	+	+	+	+	+	+	+	+	+	+	+	+	+	+	-	+	+
Kalserbach	K-01	0.34664	0.30398	0.3712	0.28982	0.3425	0.18849	0.26681	0.16543	0.22516	0.20569	0.18899	-0.00807	0.17466	0.29956	0.24426	0.11236	0.09312	0	+	+	+	+	+	+	+	-	+	+	+	+	+	+	+	+	+	+	+	+	+	+	+	+	-	+	+
Kalserbach	K-02	0.33425	0.26641	0.39577	0.25837	0.37441	0.18343	0.23372	0.21251	0.25515	0.21133	0.22765	-0.01631	0.25979	0.30257	0.25982	0.10396	0.05276	0.18034	0	+	+	+	+	+	+	-	+	+	+	+	+	+	+	+	+	+	+	+	+	+	+	+	-	+	+
Kalserbach	K-06	0.26982	0.20561	0.32533	0.19987	0.30644	0.13411	0.17517	0.12265	0.17244	0.11799	0.13975	-0.12133	0.18523	0.25072	0.16031	0.01725	0.01321	0.15187	0.04859	0	+	+	+	+	+	-	+	+	+	+	+	+	+	+	+	+	+	+	+	+	+	+	-	+	+
Kalserbach	K-05	0.24744	0.19792	0.29376	0.17445	0.26069	0.08449	0.14195	0.07815	0.15066	0.10072	0.10264	-0.1288	0.06084	0.1861	0.16401	0.02824	-0.00598	0.0871	0.06555	0.05199	0	+	-	+	+	-	+	+	+	+	+	+	+	+	+	+	+	+	+	+	+	+	-	+	+
Kalserbach	K-08	0.28575	0.2801	0.40326	0.18883	0.37982	0.0517	0.12881	0.09575	0.11842	0.12195	0.11734	-0.08383	0.20705	0.2042	0.12013	0.15329	0.1148	0.23301	0.16398	0.10531	0.10369	0	+	+	+	-	+	+	+	+	+	+	+	+	+	+	+	+	+	+	+	+	-	+	-
Kalserbach	K-07	0.2133	0.17925	0.28832	0.12375	0.25989	0.05099	0.1106	0.03946	0.10249	0.0663	0.05764	-0.1734	0.08491	0.17163	0.11541	0.0488	-0.00177	0.12519	0.07021	0.03738	0.00928	0.05346	0	+	+	-	+	-	+	+	+	+	+	+	+	+	+	+	+	+	+	+	-	+	+
Schwarzach	S-06	0.34804	0.34875	0.3451	0.3065	0.30527	0.23354	0.30776	0.27405	0.32137	0.3045	0.28606	0.15311	0.23478	0.33054	0.34131	0.25669	0.14153	0.20004	0.21784	0.23258	0.0862	0.28526	0.1266	0	+	-	+	+	+	+	-	+	+	+	+	+	+	+	+	+	+	+	-	+	+
Schwarzach	S-07	0.39693	0.41645	0.42011	0.33423	0.42673	0.25986	0.3413	0.26678	0.24755	0.2049	0.25606	0.20143	0.44312	0.39919	0.33111	0.24778	0.24564	0.3224	0.30659	0.18953	0.21398	0.27365	0.20598	0.42855	0	-	+	+	+	+	+	+	+	+	+	+	+	+	+	+	+	+	-	+	+
Schwarzach	S-08	0.0048	0.03752	0.05262	-0.08991	0.03619	-0.20288	-0.05991	-0.02363	-0.15245	-0.0132	-0.07579	0.39371	0.15916	0.00694	-0.09451	0.06195	-0.04951	-0.13579	0.02733	-0.09176	-0.17781	-0.02074	-0.16552	0.03472	0.09096	0	-	-	-	-	-	+	-	+	+	+	-	-	-	-	-	-	-	-	-
Schwarzach	S-09	0.32665	0.34716	0.44557	0.21188	0.42965	0.08501	0.23356	0.14842	0.1225	0.22596	0.1584	-0.0355	0.30144	0.29892	0.17645	0.24995	0.18258	0.23461	0.27251	0.20042	0.1741	0.07873	0.1269	0.36156	0.37042	0.06277	0	-	+	+	+	+	+	-	+	+	+	+	+	+	+	+	-	+	+
Schwarzach	S-04	0.28701	0.26449	0.40114	0.17333	0.39048	0.12873	0.12514	0.18003	0.21132	0.21079	0.22316	-0.03862	0.16084	0.17078	0.1343	0.25157	0.2349	0.29593	0.2947	0.17583	0.19823	0.15791	0.14387	0.42041	0.37121	0.00852	0.27895	0	+	+	+	+	+	+	+	+	-	-	-	+	-	+	-	-	+
Schwarzach	S-01	0.35607	0.32864	0.40106	0.28804	0.38477	0.24085	0.2614	0.20614	0.27415	0.23666	0.22896	0.04579	0.23302	0.27788	0.18802	0.21405	0.21317	0.26659	0.2741	0.18855	0.21503	0.24889	0.19459	0.39852	0.30088	0.01554	0.29036	0.18697	0	+	+	+	+	+	+	+	+	+	+	+	+	+	-	+	+
Schwarzach	S-02	0.3447	0.32843	0.4098	0.28379	0.38362	0.20793	0.21497	0.23904	0.30065	0.26948	0.26666	0.11334	0.24817	0.25261	0.14152	0.22974	0.19495	0.28597	0.25827	0.16426	0.20558	0.21587	0.17094	0.38774	0.35789	0.0614	0.28829	0.22797	0.07775	0	+	+	+	+	+	+	+	+	+	+	+	+	-	-	+
Schwarzach	S-05	0.32689	0.30798	0.33976	0.2798	0.30437	0.20221	0.28513	0.20783	0.27045	0.24652	0.22228	0.05782	0.20058	0.31188	0.29895	0.20133	0.0844	0.13452	0.15629	0.18227	0.06252	0.24348	0.08721	0.02116	0.37707	-0.01869	0.29998	0.36463	0.35035	0.34301	0	+	+	+	+	+	+	+	+	+	+	+	-	+	+
Schwarzach	S-03	0.39194	0.41859	0.45749	0.3398	0.45057	0.26955	0.30429	0.33874	0.36161	0.36688	0.33762	0.21187	0.41903	0.37151	0.20647	0.32091	0.23724	0.39281	0.22223	0.15229	0.24581	0.21574	0.19962	0.46798	0.38527	0.25665	0.35439	0.33563	0.2353	0.21655	0.41295	0	+	+	+	+	+	+	+	+	+	+	-	+	+
Isel	I-03	0.28617	0.29293	0.41321	0.15255	0.401	0.03205	0.16064	0.07862	0.02457	0.07537	0.08219	-0.08377	0.31466	0.2501	0.20015	0.17733	0.13145	0.19805	0.19296	0.12597	0.09754	0.04922	0.06177	0.29244	0.27305	0.00894	0.09367	0.22457	0.28075	0.29536	0.23739	0.35266	0	+	+	+	+	+	+	+	+	+	-	+	+
Isel	I-04	0.37445	0.41448	0.46927	0.29532	0.46338	0.15779	0.33287	0.32935	0.18949	0.42596	0.30624	0.33385	0.59271	0.42316	0.24167	0.32298	0.2405	0.23809	0.307	0.20084	0.20384	0.13871	0.17136	0.43031	0.4717	0.55556	0.0582	0.41124	0.33574	0.35816	0.35536	0.42335	0.17852	0	+	+	+	+	+	+	+	+	-	-	+
Isel	I-06	0.40523	0.43045	0.53937	0.22874	0.53826	0.17333	0.29148	0.29872	0.21374	0.32276	0.30639	0.0363	0.55519	0.38744	0.38167	0.3126	0.28319	0.35086	0.33696	0.26741	0.25614	0.209	0.22003	0.45567	0.47722	0.38784	0.20896	0.43457	0.42298	0.445	0.39674	0.50406	0.13983	0.27769	0	+	+	+	+	+	+	+	-	+	+
Isel	I-05	0.39412	0.41489	0.54396	0.19434	0.53298	0.15065	0.20865	0.24135	0.24075	0.30342	0.28253	0.05612	0.38556	0.24266	0.31038	0.35148	0.30447	0.36992	0.3779	0.30987	0.28174	0.20787	0.23481	0.46516	0.48954	0.31643	0.20646	0.28539	0.36084	0.3824	0.41432	0.47059	0.20102	0.35808	0.16317	0	+	+	+	+	+	+	-	+	+
Isel	I-07	0.22176	0.20648	0.35717	0.08554	0.32606	0.01525	0.05902	0.00424	0.06452	0.04642	0.02504	-0.13247	0.09115	0.11612	0.06505	0.12596	0.0819	0.18696	0.16082	0.10879	0.08929	0.04409	0.03967	0.23454	0.23113	-0.14995	0.0826	0.10348	0.19464	0.16417	0.20178	0.19045	0.05389	0.15624	0.18527	0.14641	0	+	+	+	+	+	-	+	+
Isel	I-08	0.24758	0.22622	0.40187	0.09358	0.37629	0.0139	0.08393	0.00459	0.0598	0.05059	0.03022	-0.16009	0.10731	0.13768	0.11979	0.13357	0.10881	0.22164	0.19288	0.14283	0.11079	0.03411	0.06087	0.26517	0.23882	-0.0989	0.05064	0.13089	0.23808	0.21895	0.22754	0.23477	0.02625	0.12662	0.12172	0.09777	0.01766	0	+	+	+	+	-	+	+
Isel	I-09	0.25203	0.2524	0.37329	0.09704	0.34579	0.09896	0.06039	0.1142	0.2059	0.15387	0.16125	-0.03083	-0.00341	0.05166	0.12479	0.22751	0.20195	0.28827	0.28646	0.21727	0.18556	0.19273	0.15248	0.34145	0.35932	-0.04774	0.25018	0.09772	0.20176	0.19544	0.31153	0.30048	0.21048	0.34182	0.32323	0.185	0.09153	0.11694	0	+	+	+	-	+	+
Isel	I-11	0.18411	0.23214	0.26406	0.08163	0.23778	0.08634	0.11056	0.06708	0.14491	0.10503	0.087	-0.08542	0.01447	0.13119	0.09769	0.19166	0.14397	0.26022	0.23432	0.17658	0.13613	0.14463	0.09958	0.25894	0.28785	-0.12057	0.1994	0.14432	0.22385	0.2222	0.23821	0.23698	0.14952	0.26653	0.28067	0.22692	0.07282	0.09363	0.06174	0	-	+	-	+	+
Isel	I-10	0.18287	0.17534	0.28486	0.06595	0.25468	0.03684	0.06874	0.01838	0.10974	0.05925	0.05152	-0.17773	-0.03456	0.09567	0.0889	0.10652	0.07705	0.21274	0.1679	0.12402	0.08371	0.0848	0.05507	0.21955	0.24075	-0.16462	0.12794	0.1104	0.18459	0.1693	0.1926	0.20641	0.08159	0.19945	0.20187	0.15491	0.04201	0.04389	0.0452	0.01985	0	+	-	+	+
Daberbach	D-02	0.2104	0.24297	0.25858	0.10478	0.23822	0.13602	0.18799	0.08036	0.19229	0.13795	0.10398	-0.05923	0.02292	0.19512	0.19923	0.2368	0.17192	0.29822	0.26842	0.22946	0.16629	0.21254	0.13425	0.23992	0.31443	-0.108	0.24638	0.24364	0.30705	0.30421	0.22128	0.32592	0.20608	0.33319	0.35181	0.32673	0.13405	0.14019	0.16011	0.05785	0.07093	0	-	+	+
Dabernbach	D-01	0.20838	0.18182	0.39415	0.04641	0.38822	0.07317	0.11616	0.25991	0.22655	0.36885	0.27225	0.46167	0.31429	0.18462	0.18076	0.34499	0.24301	0.27385	0.29526	0.15816	0.167	0.20233	0.10813	0.38953	0.52279	0.7089	0.32625	0.08397	0.27468	0.27602	0.32603	0.43265	0.30917	0.63623	0.51382	0.37476	0.06926	0.09629	0.10205	0.11311	0.07149	0.16004	0	-	-
Isel	I-12	0.28613	0.32939	0.27079	0.25554	0.25337	0.20054	0.25853	0.31945	0.30641	0.41826	0.3372	0.33653	0.27055	0.30518	0.06966	0.32886	0.23669	0.29336	0.32053	0.17195	0.22665	0.20241	0.1796	0.45117	0.45581	0.3126	0.28113	0.18261	0.21641	0.20462	0.38853	0.31396	0.34818	0.43972	0.55436	0.44357	0.15402	0.20204	0.21081	0.18078	0.13054	0.2601	0.3202	0	+
Isel	I-13	0.25266	0.24389	0.35201	0.16974	0.32844	0.07064	0.1415	0.08463	0.10894	0.10687	0.09606	-0.1183	0.17336	0.21182	0.11039	0.10276	0.06426	0.20898	0.12864	0.06495	0.07155	0.01782	0.02641	0.2376	0.21055	-0.05915	0.09603	0.15473	0.2143	0.18871	0.20221	0.15276	0.05793	0.1235	0.18624	0.20337	0.05029	0.05133	0.17865	0.12264	0.07408	0.19311	0.16853	0.16185	0
