# Supplementary material for: Gene flow in a pioneer plant metapopulation (Myricaria germanica) at the catchment scale in a fragmented alpine river system
Source: Sci Rep. 2022 May 20;12:8570. doi: 10.1038/s41598-022-12172-x (PMC9122923; doi:10.1038/s41598-022-12172-x)
Supplement: Supplementary file 3 — Supplementary Information 3. [file 41598_2022_12172_MOESM3_ESM.xlsx]

## Sheet: Appendix_Table4
Supplementary information to manuscript:
Gene flow in a pioneer plant metapopulation (Myricaria germanica) at the catchment scale in a fragmented alpine river system
Sabine Finka,b, Andrea Hoppler-Wiedmerb, Veronika Zengererb, Gregory Eggerc,d, Martin Schlettererd,e and Christoph Scheideggerb
a corresponding author: sabine.fink@wsl.ch, phone: +41 44 7392836, fax: +41 44 7392 215,
bSwiss Federal Institute for Forest, Snow and Landscape Research, WSL, Zürcherstrasse 111, 8903 Birmensdorf, Switzerland
c Karlsruhe Institute of Technology (KIT), Institute of Geography and Geoecology (IFGG), Josefstrassse 1, 76437 Rastatt, Germany
dUniversity of Natural Resources and Life Sciences (BOKU), Institute of Hydrobiology and Aquatic Ecosystem Management, Gregor-Mendel-Straße 33, 1180 Vienna, Austria
eTiroler Wasserkraft AG (TIWAG), Eduard-Wallnöfer-Platz 2, 6020 Innsbruck, Austria
Supplementary Information, Table 4: Migration rates calculated using a Bayesian approach with confidence upper and lower limits of confidence intervals (CI). Significant rates (p<0.05) are shown in bold.
Values		CI			CI			CI			CI			CI			CI			CI			CI			CI			CI			CI			CI			CI			CI			CI			CI
site	mean	lower	upper	mean	lower	upper	mean	lower	upper	mean	lower	upper	mean	lower	upper	mean	lower	upper	mean	lower	upper	mean	lower	upper	mean	lower	upper	mean	lower	upper	mean	lower	upper	mean	lower	upper	mean	lower	upper	mean	lower	upper	mean	lower	upper	mean	lower	upper	mean
site	KI-01	KI-01	KI-01	KI-02	KI-02	KI-02	KI-03	KI-03	KI-03	KI-05	KI-05	KI-05	KI-06	KI-06	KI-06	KI-04	KI-04	KI-04	KI-07	KI-07	KI-07	I-03	I-03	I-03	I-04	I-04	I-04	I-06	I-06	I-06	I-07	I-07	I-07	I-08	I-08	I-08	I-09	I-09	I-09	I-11	I-11	I-11	I-12	I-12	I-12	I-13	I-13	I-13	KI-08
KI-02	0.004	-0.003448	0.011448
KI-03	0.0061	-0.004876	0.017076	0.0065	-0.006044	0.019044
KI-05	0.0058	-0.005176	0.016776	0.0053	-0.004892	0.015492	0.097	0.059564	0.134436
KI-06	0.0057	-0.005472	0.016872	0.0069	-0.00584	0.01964	0.0755	0.040808	0.110192	0.0061	-0.006052	0.018252
KI-04	0.0046	-0.00422	0.01342	0.0063	-0.005656	0.018256	0.1198	0.084128	0.155472	0.0049	-0.004704	0.014504	0.0047	-0.004904	0.014304
KI-07	0.0056	-0.005572	0.016772	0.0092	-0.007068	0.025468	0.0743	0.028632	0.119968	0.0055	-0.005476	0.016476	0.0054	-0.004988	0.015788	0.0058	-0.005176	0.016776
I-03	0.0048	-0.004216	0.013816	0.0068	-0.006136	0.019736	0.1092	0.056084	0.162316	0.0057	-0.005864	0.017264	0.0048	-0.004804	0.014404	0.0049	-0.004116	0.013916	0.0066	-0.006924	0.020124
I-04	0.0071	-0.006228	0.020428	0.0067	-0.006236	0.019636	0.0117	-0.007704	0.031104	0.0065	-0.006044	0.019044	0.0065	-0.005456	0.018456	0.0066	-0.005748	0.018948	0.007	-0.006328	0.020328	0.0068	-0.006332	0.019932
I-06	0.0047	-0.004512	0.013912	0.0056	-0.005768	0.016968	0.0207	-0.002624	0.044024	0.0055	-0.005476	0.016476	0.0045	-0.004124	0.013124	0.0044	-0.00442	0.01322	0.0048	-0.004216	0.013816	0.006	-0.008308	0.020308	0.0049	-0.004312	0.014112
I-07	0.0024	-0.002108	0.006908	0.0027	-0.002004	0.007404	0.0025	-0.002792	0.007792	0.0026	-0.002496	0.007696	0.0025	-0.0024	0.0074	0.0026	-0.002496	0.007696	0.0029	-0.002392	0.008192	0.0025	-0.002204	0.007204	0.0025	-0.0024	0.0074	0.0028	-0.0021	0.0077
I-08	0.0029	-0.002588	0.008388	0.003	-0.002096	0.008096	0.0032	-0.00268	0.00908	0.0026	-0.002104	0.007304	0.0025	-0.002988	0.007988	0.0028	-0.002688	0.008288	0.0028	-0.0021	0.0077	0.0027	-0.002396	0.007796	0.0028	-0.002492	0.008092	0.0028	-0.002688	0.008288	0.0354	0.004236	0.066564
I-09	0.0047	-0.00412	0.01352	0.0039	-0.00394	0.01174	0.0044	-0.003832	0.012632	0.004	-0.003448	0.011448	0.0045	-0.003732	0.012732	0.0046	-0.004024	0.013224	0.005	-0.0048	0.0148	0.0047	-0.004316	0.013716	0.0045	-0.0053	0.0143	0.0048	-0.003628	0.013228	0.0208	-0.001936	0.043536	0.0094	-0.006476	0.025276
I-11	0.0041	-0.00374	0.01194	0.0041	-0.004132	0.012332	0.004	-0.004036	0.012036	0.0038	-0.00306	0.01066	0.0037	-0.00414	0.01154	0.0037	-0.003748	0.011148	0.004	-0.004232	0.012232	0.0047	-0.003728	0.013128	0.0042	-0.004032	0.012432	0.0041	-0.003348	0.011548	0.0081	-0.0066	0.0228	0.0314	0.002	0.0608	0.0219	-0.004364	0.048164
I-12	0.0071	-0.007012	0.021212	0.0071	-0.006228	0.020428	0.0066	-0.005944	0.019144	0.0069	-0.006232	0.020032	0.0073	-0.006616	0.021216	0.007	-0.006524	0.020524	0.0066	-0.005944	0.019144	0.0068	-0.005548	0.019148	0.007	-0.006524	0.020524	0.0071	-0.00662	0.02082	0.0073	-0.006616	0.021216	0.0129	-0.006308	0.032108	0.007	-0.006132	0.020132	0.0069	-0.006624	0.020424
I-13	0.0031	-0.003172	0.009372	0.0033	-0.003168	0.009768	0.0036	-0.003456	0.010656	0.0033	-0.003168	0.009768	0.0032	-0.002876	0.009276	0.0034	-0.00346	0.01026	0.0034	-0.003852	0.010652	0.0034	-0.003264	0.010064	0.0034	-0.003068	0.009868	0.0031	-0.003172	0.009372	0.008	-0.006504	0.022504	0.0365	0.00122	0.07178	0.0133	-0.003752	0.030352	0.0035	-0.002576	0.009576	0.0035	-0.003556	0.010556
KI-08	0.004	-0.003644	0.011644	0.0045	-0.003732	0.012732	0.0037	-0.00414	0.01154	0.004	-0.004036	0.012036	0.0042	-0.003444	0.011844	0.0041	-0.003936	0.012136	0.0045	-0.003928	0.012928	0.0043	-0.00354	0.01214	0.0043	-0.004128	0.012728	0.0043	-0.003932	0.012532	0.017	-0.00554	0.03954	0.0064	-0.00536	0.01816	0.0064	-0.006144	0.018944	0.0047	-0.003924	0.013324	0.0045	-0.003928	0.012928	0.0044	-0.00442	0.01322
I-01	0.0043	-0.004128	0.012728	0.0048	-0.005196	0.014796	0.005	-0.00382	0.01382	0.0048	-0.00402	0.01362	0.0043	-0.00452	0.01312	0.0049	-0.004116	0.013916	0.0041	-0.004328	0.012528	0.0047	-0.003924	0.013324	0.0045	-0.004124	0.013124	0.0041	-0.004524	0.012724	0.0198	-0.001172	0.040772	0.0289	-0.000108	0.057908	0.0044	-0.004224	0.013024	0.0042	-0.003836	0.012236	0.0045	-0.003928	0.012928	0.0078	-0.005332	0.020932	0.0048
I-05	0.0038	-0.003844	0.011444	0.0044	-0.00344	0.01224	0.0037	-0.003552	0.010952	0.0034	-0.002676	0.009476	0.0039	-0.003548	0.011348	0.004	-0.00384	0.01184	0.004	-0.004036	0.012036	0.0042	-0.003444	0.011844	0.0039	-0.003156	0.010956	0.0066	-0.003788	0.016988	0.0078	-0.00298	0.01858	0.0075	-0.005632	0.020632	0.0047	-0.004316	0.013716	0.0041	-0.00374	0.01194	0.0041	-0.003152	0.011352	0.0066	-0.004376	0.017576	0.004
I-10	0.0044	-0.00442	0.01322	0.0045	-0.004124	0.013124	0.0044	-0.004224	0.013024	0.0042	-0.004032	0.012432	0.0045	-0.003928	0.012928	0.0044	-0.004224	0.013024	0.0045	-0.004908	0.013908	0.0046	-0.003828	0.013028	0.0044	-0.003636	0.012436	0.0043	-0.004128	0.012728	0.0089	-0.00384	0.02164	0.0259	0.003752	0.048048	0.067	0.039364	0.094636	0.0279	0.005948	0.049852	0.0047	-0.004316	0.013716	0.0049	-0.004312	0.014112	0.0049
T-02	0.0041	-0.004132	0.012332	0.0042	-0.004424	0.012824	0.0045	-0.003928	0.012928	0.0041	-0.003348	0.011548	0.0045	-0.004516	0.013516	0.0043	-0.00452	0.01312	0.0038	-0.003844	0.011444	0.004	-0.003644	0.011644	0.0045	-0.00334	0.01234	0.004	-0.003448	0.011448	0.0042	-0.003248	0.011648	0.0043	-0.00354	0.01214	0.0043	-0.004128	0.012728	0.0042	-0.004228	0.012628	0.0045	-0.004124	0.013124	0.0044	-0.004028	0.012828	0.0044
T-03	0.0062	-0.00556	0.01796	0.0067	-0.006236	0.019636	0.006	-0.005564	0.017564	0.0063	-0.00546	0.01806	0.006	-0.005564	0.017564	0.006	-0.005564	0.017564	0.006	-0.005564	0.017564	0.0062	-0.00556	0.01796	0.0064	-0.005948	0.018748	0.0061	-0.005856	0.018056	0.006	-0.005564	0.017564	0.0063	-0.005656	0.018256	0.006	-0.005564	0.017564	0.0062	-0.005364	0.017764	0.0063	-0.00644	0.01904	0.0061	-0.00566	0.01786	0.0058
T-05	0.0063	-0.004284	0.016884	0.0041	-0.004328	0.012528	0.0045	-0.004908	0.013908	0.0042	-0.004032	0.012432	0.004	-0.004036	0.012036	0.0041	-0.00374	0.01194	0.0039	-0.004136	0.011936	0.0041	-0.003348	0.011548	0.0043	-0.00354	0.01214	0.0048	-0.004412	0.014012	0.0047	-0.004512	0.013912	0.0045	-0.004516	0.013516	0.0047	-0.003924	0.013324	0.0047	-0.005296	0.014696	0.0039	-0.003548	0.011348	0.0045	-0.003732	0.012732	0.0043
T-01	0.0047	-0.004708	0.014108	0.0046	-0.004416	0.013616	0.0046	-0.004024	0.013224	0.0043	-0.00452	0.01312	0.0044	-0.004028	0.012828	0.0044	-0.003636	0.012436	0.0039	-0.004332	0.012132	0.0039	-0.003744	0.011544	0.0049	-0.00392	0.01372	0.0047	-0.00412	0.01352	0.0191	-0.006968	0.045168	0.0072	-0.004952	0.019352	0.0126	-0.00896	0.03416	0.008	-0.006308	0.022308	0.0044	-0.003832	0.012632	0.0098	-0.007252	0.026852	0.0054
T-04	0.0047	-0.004904	0.014304	0.0042	-0.003836	0.012236	0.0045	-0.00432	0.01332	0.0044	-0.004224	0.013024	0.0042	-0.003836	0.012236	0.0045	-0.003732	0.012732	0.0042	-0.003836	0.012236	0.0042	-0.00364	0.01204	0.004	-0.003644	0.011644	0.0044	-0.004028	0.012828	0.0043	-0.004324	0.012924	0.0082	-0.006892	0.023292	0.0076	-0.007296	0.022496	0.0087	-0.004236	0.021636	0.0043	-0.004324	0.012924	0.0081	-0.004836	0.021036	0.0045
S-06	0.0064	-0.005752	0.018552	0.0083	-0.0064	0.023	0.0075	-0.006612	0.021612	0.0049	-0.004116	0.013916	0.0044	-0.004616	0.013416	0.0044	-0.004224	0.013024	0.0045	-0.004516	0.013516	0.0043	-0.004716	0.013316	0.0041	-0.004132	0.012332	0.0047	-0.004512	0.013912	0.0091	-0.00756	0.02576	0.0098	-0.005488	0.025088	0.0075	-0.005632	0.020632	0.0044	-0.004224	0.013024	0.0048	-0.003824	0.013424	0.0066	-0.00516	0.01836	0.0062
S-08	0.0083	-0.004636	0.021236	0.0046	-0.004612	0.013812	0.0553	0.011788	0.098812	0.0095	-0.019116	0.038116	0.0047	-0.004316	0.013716	0.0058	-0.004196	0.015796	0.0051	-0.004308	0.014508	0.0052	-0.004796	0.015196	0.0042	-0.003836	0.012236	0.0046	-0.003828	0.013028	0.0042	-0.004032	0.012432	0.0041	-0.003936	0.012136	0.0047	-0.004512	0.013912	0.0046	-0.004612	0.013812	0.0044	-0.004224	0.013024	0.0043	-0.004324	0.012924	0.005
S-07	0.0067	-0.006824	0.020224	0.0068	-0.006724	0.020324	0.0232	-0.00228	0.04868	0.0077	-0.007588	0.022988	0.0067	-0.006432	0.019832	0.008	-0.008072	0.024072	0.0183	-0.002476	0.039076	0.0068	-0.006724	0.020324	0.0064	-0.005752	0.018552	0.0066	-0.005748	0.018948	0.0072	-0.006128	0.020528	0.0066	-0.00614	0.01934	0.0065	-0.00624	0.01924	0.0065	-0.005456	0.018456	0.0066	-0.00614	0.01934	0.007	-0.00574	0.01974	0.0068
S-09	0.005	-0.004604	0.014604	0.0054	-0.004988	0.015788	0.005	-0.0048	0.0148	0.005	-0.0048	0.0148	0.0051	-0.0047	0.0149	0.0053	-0.004892	0.015492	0.005	-0.005192	0.015192	0.0049	-0.004704	0.014504	0.0051	-0.005092	0.015292	0.0052	-0.0046	0.015	0.0153	-0.002928	0.033528	0.0835	0.045868	0.121132	0.0055	-0.005084	0.016084	0.0051	-0.004896	0.015096	0.0052	-0.004796	0.015196	0.0067	-0.005648	0.019048	0.0051
S-01	0.0069	-0.005644	0.019444	0.0068	-0.006136	0.019736	0.0072	-0.006324	0.020724	0.0069	-0.006428	0.020228	0.0068	-0.006724	0.020324	0.0069	-0.006232	0.020032	0.0069	-0.006428	0.020228	0.0069	-0.006036	0.019836	0.0073	-0.00642	0.02102	0.0072	-0.00652	0.02092	0.0127	-0.005528	0.030928	0.0083	-0.007576	0.024176	0.0096	-0.00804	0.02724	0.0071	-0.006228	0.020428	0.0069	-0.00584	0.01964	0.0131	-0.006304	0.032504	0.0072
S-02	0.0044	-0.004028	0.012828	0.0043	-0.00452	0.01312	0.0043	-0.003932	0.012532	0.0043	-0.004128	0.012728	0.0042	-0.004032	0.012432	0.0045	-0.003732	0.012732	0.0044	-0.004224	0.013024	0.0044	-0.003832	0.012632	0.0044	-0.00442	0.01322	0.0043	-0.003932	0.012532	0.005	-0.004212	0.014212	0.0048	-0.00402	0.01362	0.0046	-0.00422	0.01342	0.0049	-0.004508	0.014308	0.0043	-0.004128	0.012728	0.0041	-0.004132	0.012332	0.0043
S-05	0.0044	-0.003244	0.012044	0.0046	-0.003436	0.012636	0.0044	-0.003636	0.012436	0.0043	-0.003148	0.011748	0.0042	-0.004228	0.012628	0.0041	-0.003544	0.011744	0.0044	-0.00442	0.01322	0.0046	-0.004024	0.013224	0.0041	-0.003936	0.012136	0.0047	-0.004512	0.013912	0.0119	-0.005936	0.029736	0.0124	-0.006808	0.031608	0.0051	-0.004504	0.014704	0.0046	-0.00422	0.01342	0.0041	-0.004132	0.012332	0.0151	-0.002932	0.033132	0.0051
S-03	0.0045	-0.004516	0.013516	0.004	-0.003644	0.011644	0.0044	-0.003832	0.012632	0.004	-0.00384	0.01184	0.0045	-0.003928	0.012928	0.0045	-0.00432	0.01332	0.0044	-0.003636	0.012436	0.0043	-0.003932	0.012532	0.004	-0.00384	0.01184	0.0044	-0.003832	0.012632	0.0084	-0.004928	0.021728	0.0393	0.01186	0.06674	0.0044	-0.004616	0.013416	0.0045	-0.003928	0.012928	0.0042	-0.004228	0.012628	0.0052	-0.004992	0.015392	0.0049
K-03	0.0046	-0.004024	0.013224	0.0048	-0.003824	0.013424	0.0042	-0.004032	0.012432	0.0039	-0.004332	0.012132	0.0041	-0.00374	0.01194	0.0043	-0.004128	0.012728	0.0045	-0.003732	0.012732	0.0046	-0.004024	0.013224	0.0042	-0.004032	0.012432	0.0042	-0.00462	0.01302	0.007	-0.005936	0.019936	0.0059	-0.005272	0.017072	0.0056	-0.004984	0.016184	0.0048	-0.003628	0.013228	0.0043	-0.004128	0.012728	0.006	-0.005956	0.017956	0.0045
K-04	0.0051	-0.004504	0.014704	0.0059	-0.005664	0.017464	0.0049	-0.004312	0.014112	0.0051	-0.0047	0.0149	0.0052	-0.005384	0.015784	0.0052	-0.005188	0.015588	0.0065	-0.005456	0.018456	0.0077	-0.00602	0.02142	0.0051	-0.0047	0.0149	0.0195	0.001664	0.037336	0.0049	-0.004704	0.014504	0.0055	-0.00528	0.01628	0.0051	-0.004504	0.014704	0.0051	-0.0047	0.0149	0.0049	-0.0049	0.0147	0.0074	-0.004948	0.019748	0.0047
K-01	0.005	-0.0048	0.0148	0.0092	-0.005304	0.023704	0.0071	-0.005248	0.019448	0.0038	-0.003648	0.011248	0.0042	-0.00364	0.01204	0.0085	-0.005808	0.022808	0.0077	-0.006216	0.021616	0.0056	-0.004984	0.016184	0.0039	-0.00394	0.01174	0.0169	-0.00466	0.03846	0.004	-0.004036	0.012036	0.006	-0.00478	0.01678	0.0045	-0.003928	0.012928	0.0042	-0.004228	0.012628	0.004	-0.00384	0.01184	0.0053	-0.004696	0.015296	0.0039
K-02	0.0039	-0.004136	0.011936	0.0045	-0.003928	0.012928	0.0039	-0.00394	0.01174	0.0048	-0.004608	0.014208	0.004	-0.004428	0.012428	0.0041	-0.004132	0.012332	0.0042	-0.003444	0.011844	0.0042	-0.00462	0.01302	0.005	-0.003428	0.013428	0.0044	-0.003832	0.012632	0.0038	-0.004236	0.011836	0.0045	-0.004124	0.013124	0.0041	-0.004524	0.012724	0.0044	-0.003636	0.012436	0.0043	-0.003932	0.012532	0.0104	-0.00528	0.02608	0.0046
K-06	0.0038	-0.00404	0.01164	0.0049	-0.004312	0.014112	0.0045	-0.003928	0.012928	0.0043	-0.004128	0.012728	0.0044	-0.004224	0.013024	0.0044	-0.00442	0.01322	0.0046	-0.00422	0.01342	0.0046	-0.00422	0.01342	0.0043	-0.00452	0.01312	0.0039	-0.004724	0.012524	0.0048	-0.004608	0.014208	0.0063	-0.005068	0.017668	0.0045	-0.004124	0.013124	0.0041	-0.004328	0.012528	0.0044	-0.00442	0.01322	0.0065	-0.005064	0.018064	0.0046
K-05	0.0042	-0.004032	0.012432	0.0047	-0.004512	0.013912	0.0043	-0.00354	0.01214	0.0043	-0.004128	0.012728	0.0045	-0.003928	0.012928	0.0042	-0.004032	0.012432	0.0044	-0.003832	0.012632	0.0045	-0.00432	0.01332	0.0043	-0.003932	0.012532	0.0045	-0.003732	0.012732	0.0048	-0.004412	0.014012	0.0042	-0.004424	0.012824	0.0046	-0.00422	0.01342	0.0045	-0.004124	0.013124	0.004	-0.004036	0.012036	0.0047	-0.004316	0.013716	0.0046
K-08	0.0041	-0.004132	0.012332	0.0045	-0.004516	0.013516	0.0044	-0.003832	0.012632	0.0042	-0.004424	0.012824	0.0046	-0.003632	0.012832	0.0047	-0.00412	0.01352	0.0046	-0.00422	0.01342	0.0046	-0.004024	0.013224	0.0044	-0.003832	0.012632	0.0043	-0.004128	0.012728	0.0063	-0.005852	0.018452	0.0056	-0.005376	0.016576	0.0047	-0.00412	0.01352	0.0048	-0.004412	0.014012	0.0044	-0.004028	0.012828	0.0132	-0.003068	0.029468	0.0049
K-07	0.0044	-0.003832	0.012632	0.0043	-0.003736	0.012336	0.0043	-0.004324	0.012924	0.0044	-0.004224	0.013024	0.0045	-0.004516	0.013516	0.0043	-0.003932	0.012532	0.0045	-0.00432	0.01332	0.0045	-0.00432	0.01332	0.0046	-0.00422	0.01342	0.0044	-0.004224	0.013024	0.0238	-0.013048	0.060648	0.0754	0.020128	0.130672	0.0048	-0.004412	0.014012	0.0044	-0.004616	0.013416	0.0045	-0.004124	0.013124	0.0344	0.008332	0.060468	0.0046
D-02	0.0045	-0.00432	0.01332	0.0048	-0.004412	0.014012	0.0044	-0.003832	0.012632	0.0044	-0.00442	0.01322	0.0044	-0.004028	0.012828	0.0047	-0.004708	0.014108	0.0045	-0.00432	0.01332	0.0046	-0.00422	0.01342	0.0046	-0.004024	0.013224	0.0043	-0.004128	0.012728	0.0078	-0.00886	0.02446	0.0207	-0.004584	0.045984	0.0046	-0.004416	0.013616	0.0046	-0.004612	0.013812	0.0043	-0.004324	0.012924	0.0197	-0.00088	0.04028	0.0092
D-01	0.0098	-0.007252	0.026852	0.0054	-0.00538	0.01618	0.0116	-0.008	0.0312	0.0051	-0.0047	0.0149	0.0052	-0.004992	0.015392	0.0049	-0.004704	0.014504	0.005	-0.004604	0.014604	0.0048	-0.004216	0.013816	0.005	-0.004016	0.014016	0.005	-0.0048	0.0148	0.0071	-0.006816	0.021016	0.0075	-0.00622	0.02122	0.0073	-0.00544	0.02004	0.029	-0.005496	0.063496	0.0046	-0.004612	0.013812	0.0098	-0.004704	0.024304	0.0051
[truncated: 77 more columns]
